# Supplementary material for: Spatio-temporal causal graph attention network for traffic flow prediction in intelligent transportation systems
Source: PeerJ Comput Sci. 2023 Jul 28;9:e1484. doi: 10.7717/peerj-cs.1484 (PMC10403226; doi:10.7717/peerj-cs.1484)
Supplement: Supplemental Information 1 [file peerj-cs-09-1484-s001.zip]

Archive with 19 entries (11 files):
- configurations/
- configurations/PEMS03_stcgat.conf
- configurations/PEMS04_stcgat.conf
- configurations/PEMS07_stcgat.conf
- configurations/PEMS08_stcgat.conf
- data/
- data/PEMS03/
- data/PEMS04/
- data/PEMS07/
- data/PEMS08/
- lib/
- lib/metrics.py
- lib/utils.py
- model/
- model/GRUandNALGATCell.py
- model/NALGAT.py
- model/STCGAT.py
- prepareData.py
- train.py
