# Supplementary material for: Spatio-temporal causal graph attention network for traffic flow prediction in intelligent transportation systems
Source: PeerJ Comput Sci. 2023 Jul 28;9:e1484. doi: 10.7717/peerj-cs.1484 (PMC10403226; doi:10.7717/peerj-cs.1484)
Supplement: Supplemental Information 1 [file peerj-cs-09-1484-s001.zip › configurations/PEMS03_stcgat.conf]

[Data]
graph_signal_matrix_filename = ./data/PEMS03/PEMS03.npz
num_of_vertices = 358
points_per_hour = 12
num_for_predict = 12
len_input = 12
dataset_name = PEMS03

[Training]
ctx = 0
in_channels = 1
gat_hiden = 32
embed_dim = 10
K = 3
nb_chev_filter = 64
out_channels = 1
batch_size = 64
model_name = stcgat
dataset_name = PEMS03
num_of_weeks = 0
num_of_days = 0
num_of_hours = 1
start_epoch = 0
epochs = 300
learning_rate = 0.001
loss_function = mae
metric_method = unmask
missing_value=0.0
