# Supplementary material for: Spatio-temporal causal graph attention network for traffic flow prediction in intelligent transportation systems
Source: PeerJ Comput Sci. 2023 Jul 28;9:e1484. doi: 10.7717/peerj-cs.1484 (PMC10403226; doi:10.7717/peerj-cs.1484)
Supplement: Supplemental Information 1 [file peerj-cs-09-1484-s001.zip › lib/metrics.py]

# -*- coding:utf-8 -*-

import numpy as np
import torch

def masked_mape_np(y_true, y_pred, null_val=np.nan):
    with np.errstate(divide='ignore', invalid='ignore'):
        if np.isnan(null_val):
            mask = ~np.isnan(y_true)
        else:
            mask = np.not_equal(y_true, null_val)
        mask = mask.astype('float32')
        mask /= np.mean(mask)
        mape = np.abs(np.divide(np.subtract(y_pred, y_true).astype('float32'),
                      y_true))
        mape = np.nan_to_num(mask * mape)
        return np.mean(mape)


def masked_mse(preds, labels, null_val=np.nan):
    if np.isnan(null_val):
        mask = ~torch.isnan(labels)
    else:
        mask = (labels != null_val)
    mask = mask.float()
    # print(mask.sum())
    # print(mask.shape[0]*mask.shape[1]*mask.shape[2])
    mask /= torch.mean((mask))
    mask = torch.where(torch.isnan(mask), torch.zeros_like(mask), mask)
    loss = (preds - labels)**2
    loss = loss * mask
    loss = torch.where(torch.isnan(loss), torch.zeros_like(loss), loss)
    return torch.mean(loss)


def masked_rmse(preds, labels, null_val=np.nan):
    return torch.sqrt(masked_mse(preds=preds, labels=labels,
                                 null_val=null_val))


def masked_mae(preds, labels, null_val=np.nan):
    if np.isnan(null_val):
        mask = ~torch.isnan(labels)
    else:
        mask = (labels != null_val)
    mask = mask.float()
    mask /= torch.mean((mask))
    mask = torch.where(torch.isnan(mask), torch.zeros_like(mask), mask)
    loss = torch.abs(preds - labels)
    loss = loss * mask
    loss = torch.where(torch.isnan(loss), torch.zeros_like(loss), loss)
    return torch.mean(loss)


def masked_mae_test(y_true, y_pred, null_val=np.nan):
    with np.errstate(divide='ignore', invalid='ignore'):
        if np.isnan(null_val):
            mask = ~np.isnan(y_true)
        else:
            mask = np.not_equal(y_true, null_val)
        mask = mask.astype('float32')
        mask /= np.mean(mask)
        mae = np.abs(np.subtract(y_pred, y_true).astype('float32'),
                      )
        mae = np.nan_to_num(mask * mae)
        return np.mean(mae)


def masked_rmse_test(y_true, y_pred, null_val=np.nan):
    with np.errstate(divide='ignore', invalid='ignore'):
        if np.isnan(null_val):
            mask = ~np.isnan(y_true)
        else:
            # null_val=null_val
            mask = np.not_equal(y_true, null_val)
        mask = mask.astype('float32')
        mask /= np.mean(mask)
        mse = ((y_pred- y_true)**2)
        mse = np.nan_to_num(mask * mse)
        return np.sqrt(np.mean(mse))
