# Supplementary material for: Spatio-temporal causal graph attention network for traffic flow prediction in intelligent transportation systems
Source: PeerJ Comput Sci. 2023 Jul 28;9:e1484. doi: 10.7717/peerj-cs.1484 (PMC10403226; doi:10.7717/peerj-cs.1484)
Supplement: Supplemental Information 1 [file peerj-cs-09-1484-s001.zip › model/GRUandNALGATCell.py]

import torch
import torch.nn as nn
from model.NALGAT import NAL_GAT

class GRU_NAL_GatCell(nn.Module):
    def __init__(self, node_num, dim_in, dim_out, gat_hiden, gat_atten, embed_dim):
        super(GRU_NAL_GatCell, self).__init__()
        self.node_num = node_num
        self.hidden_dim = dim_out
        self.gate = NAL_GAT(dim_in+self.hidden_dim, 2*dim_out, gat_hiden, gat_atten, embed_dim)
        self.update = NAL_GAT(dim_in+self.hidden_dim, dim_out, gat_hiden, gat_atten, embed_dim)

    def forward(self, x, state, node_embeddings):

        state = state.to(x.device)

        input_and_state = torch.cat((x, state), dim=-1)
        z_r = torch.sigmoid(self.gate(input_and_state, node_embeddings))

        z, r = torch.split(z_r, self.hidden_dim, dim=-1)
        candidate = torch.cat((x, z*state), dim=-1)
        hc = torch.tanh(self.update(candidate, node_embeddings))

        h = r*state + (1-r)*hc
        return h

    def init_hidden_state(self, batch_size):
        return torch.zeros(batch_size, self.node_num, self.hidden_dim)
