# Supplementary material for: Spatio-temporal causal graph attention network for traffic flow prediction in intelligent transportation systems
Source: PeerJ Comput Sci. 2023 Jul 28;9:e1484. doi: 10.7717/peerj-cs.1484 (PMC10403226; doi:10.7717/peerj-cs.1484)
Supplement: Supplemental Information 2 [file peerj-cs-09-1484-s002.zip]

Archive with 3 entries (3 files):
- PEMS03.csv
- PEMS03.npz
- PEMS03.txt
