# Supplementary material for: Spatio-temporal causal graph attention network for traffic flow prediction in intelligent transportation systems
Source: PeerJ Comput Sci. 2023 Jul 28;9:e1484. doi: 10.7717/peerj-cs.1484 (PMC10403226; doi:10.7717/peerj-cs.1484)
Supplement: Supplemental Information 2 [file peerj-cs-09-1484-s002.zip › PEMS03.csv]

from	to	distance
317842	318711	0.872
318721	315955	1.322
315927	318236	1.222
318711	318721	0.233
318236	317843	1.22
315955	315938	0.239
315969	315927	0.256
312346	312326	0.255
312343	312439	0.283
312439	313114	1.85
313111	317853	1.031
313114	313111	0.218
317852	312346	3.208
316174	317852	0.557
317853	313132	0.751
316085	316174	1.369
313132	316084	1.171
315982	316085	1.095
316084	315993	1.108
315993	316009	0.255
316001	315982	0.17
316009	316018	0.782
316009	316019	0.782
316032	316001	1.493
316018	316045	0.795
316019	316045	0.795
313487	316032	1.195
317064	316032	1.195
316045	316063	1.275
316045	316064	1.275
314165	313487	1.749
314165	317064	1.749
315880	313487	1.749
315880	317064	1.749
316063	316387	2.373
316063	316388	2.373
316064	316387	2.373
316064	316388	2.373
314491	314165	2.439
314491	315880	2.439
315882	314165	2.439
315882	315880	2.439
316387	316328	1.687
316387	317168	1.687
316388	316328	1.687
316388	317168	1.687
314485	314491	0.221
314485	315882	0.221
315883	314491	0.221
315883	315882	0.221
316328	316314	0.294
316328	317171	0.294
317168	316314	0.294
317168	317171	0.294
314433	314485	2.939
314433	315883	2.939
315886	314485	2.939
315886	315883	2.939
316314	314460	2.861
316314	315866	2.861
317171	314460	2.861
317171	315866	2.861
314460	314446	0.259
314460	315867	0.259
315866	314446	0.259
315866	315867	0.259
314419	314433	0.249
314419	315886	0.249
315887	314433	0.249
315887	315886	0.249
313438	314419	3.248
313438	315887	3.248
315891	314419	3.248
315891	315887	3.248
313450	313438	0.313
313450	315891	0.313
315892	313438	0.313
315892	315891	0.313
314446	318665	5.476
314446	318666	5.476
315867	318665	5.476
315867	318666	5.476
313493	313450	2.467
313493	315892	2.467
318665	316414	0.571
318666	316414	0.571
313512	313493	0.205
316414	318620	0.569
318611	313512	0.483
318612	313512	0.483
316438	318611	1.93
316438	318612	1.93
318656	318611	1.93
318656	318612	1.93
318620	318649	2.358
318620	318650	2.358
316451	316438	0.212
316451	318656	0.212
318636	316438	0.212
318636	318656	0.212
318815	316451	1.467
318815	318636	1.467
318816	316451	1.467
318816	318636	1.467
318649	318800	1.399
318649	318801	1.399
318650	318800	1.399
318650	318801	1.399
318800	318832	0.32
318800	318844	0.32
318801	318832	0.32
318801	318844	0.32
318772	318815	0.707
318772	318816	0.707
318773	318815	0.707
318773	318816	0.707
318832	318764	0.302
318832	318775	0.302
318844	318764	0.302
318844	318775	0.302
318787	318772	0.448
318787	318773	0.448
318788	318772	0.448
318788	318773	0.448
318179	318753	1.742
318753	317752	5.762
317166	317157	0.226
317157	314217	2.283
314217	318787	3.717
314217	318788	3.717
318764	317752	6.794
318775	317752	6.794
314217	318180	4.577
318180	318401	5.767
318401	318421	0.314
318432	318412	0.229
318421	317081	3.665
317088	318432	3.762
317146	317143	0.315
317139	317141	0.286
317143	317862	1.305
317861	317139	1.4
317869	317861	1.606
317870	317861	1.606
317862	313190	2.891
317862	314730	2.891
317862	315828	2.891
317862	315830	2.891
313190	314697	0.788
313190	314698	0.788
313190	315831	0.788
314730	314697	0.788
314730	314698	0.788
314730	315831	0.788
315828	314697	0.788
315828	314698	0.788
315828	315831	0.788
315830	314697	0.788
315830	314698	0.788
315830	315831	0.788
314697	313166	0.739
314697	315827	0.739
314698	313166	0.739
314698	315827	0.739
315831	313166	0.739
315831	315827	0.739
314689	317869	2.841
314689	317870	2.841
315833	317869	2.841
315833	317870	2.841
313166	313172	0.26
313166	315823	0.26
315827	313172	0.26
315827	315823	0.26
313172	313178	0.498
313172	315826	0.498
315823	313178	0.498
315823	315826	0.498
317933	314689	1.044
317933	315833	1.044
317934	314689	1.044
317934	315833	1.044
313178	317956	0.893
313178	317960	0.893
315826	317956	0.893
315826	317960	0.893
317956	317947	0.334
317956	317948	0.334
317960	317947	0.334
317960	317948	0.334
312570	317933	1.78
312570	317934	1.78
314625	317933	1.78
314625	317934	1.78
315872	317933	1.78
315872	317934	1.78
317947	315834	0.864
317948	315834	0.864
315834	312648	1.022
315834	315841	1.022
316399	312570	1.153
316399	314625	1.153
316399	315872	1.153
316400	312570	1.153
316400	314625	1.153
316400	315872	1.153
314681	316399	0.136
314681	316400	0.136
315835	316399	0.136
315835	316400	0.136
314230	314241	0.295
314230	315908	0.295
315907	314241	0.295
315907	315908	0.295
314379	314248	0.338
314379	315904	0.338
315903	314248	0.338
315903	315904	0.338
313551	313552	0.341
313551	315901	0.341
315900	313552	0.341
315900	315901	0.341
313349	313344	0.336
313349	315911	0.336
315910	313344	0.336
315910	315911	0.336
312139	311903	0.295
312139	311930	0.295
311903	318282	0.6
311930	318282	0.6
318282	312098	0.337
318282	316364	0.337
318022	318102	1.495
313979	318022	2.016
318113	314013	3.645
314013	314013	0.0
314994	315042	0.922
312134	312133	1.771
315060	312132	2.068
313552	314379	3.082
313552	315903	3.082
315901	314379	3.082
315901	315903	3.082
314241	313349	3.383
314241	315910	3.383
315908	313349	3.383
315908	315910	3.383
318550	313551	3.753
318550	315900	3.753
318551	313551	3.753
318551	315900	3.753
313344	313339	3.375
313344	315913	3.375
315911	313339	3.375
315911	315913	3.375
316271	318550	1.341
316271	318551	1.341
316280	318550	1.341
316280	318551	1.341
313339	316279	1.329
313339	316281	1.329
315913	316279	1.329
315913	316281	1.329
313055	316271	0.496
313055	316280	0.496
316279	313082	0.486
316279	315914	0.486
316281	313082	0.486
316281	315914	0.486
313082	313080	0.231
313082	315915	0.231
315914	313080	0.231
315914	315915	0.231
313080	313037	7.58
315915	313037	7.58
313037	313035	0.257
314042	314036	0.181
314042	315895	0.181
315894	314036	0.181
315894	315895	0.181
314036	313055	5.195
315895	313055	5.195
313658	314042	3.862
313658	315894	3.862
313035	313010	2.027
313010	312188	2.308
312188	313005	0.478
312188	318742	0.478
314668	313658	3.695
313005	313003	0.152
313005	318744	0.152
318742	313003	0.152
318742	318744	0.152
314711	314668	0.181
314712	314668	0.181
313003	318218	1.047
318744	318218	1.047
313852	314711	1.008
313852	314712	1.008
318218	313846	0.035
318528	313000	0.202
312133	317814	0.887
317815	315060	0.883
317814	313159	0.861
314652	317815	0.859
313159	314876	4.522
314877	314652	4.511
314876	314886	0.263
314886	314899	1.412
314899	314909	0.47
318599	314877	2.155
314909	314923	2.119
318443	318599	2.122
314923	314936	1.036
318626	318443	1.042
314936	314968	1.964
318680	318626	1.971
314955	314982	0.551
314982	315017	0.38
318674	318484	0.675
315017	318632	1.363
315030	318674	1.744
318632	315054	1.318
315042	315030	1.25
315054	312343	3.579
312326	314994	3.004
315054	315969	4.115
315938	315006	3.155
315938	312343	4.099
315938	317885	6.996
317884	315804	1.552
315804	312343	5.162
315804	315006	4.28
315804	315969	5.875
317884	318383	10.194
318366	318354	0.164
318383	318451	0.835
313772	318366	0.925
318354	318142	1.932
318142	318126	0.63
313184	318586	0.233
318593	312946	0.416
316114	313184	0.232
312944	316114	0.151
312946	312942	0.606
316118	312944	0.445
312940	316118	1.15
312942	312900	1.346
312898	312940	1.025
312900	316129	0.831
312896	312898	0.525
316129	314598	0.531
312895	312896	0.755
314598	313204	1.656
312807	312895	0.749
312804	312807	0.582
313204	313197	0.429
312782	312804	0.554
313197	318540	0.634
312694	312745	0.617
312745	313951	0.95
313951	314121	0.502
312857	312856	0.508
314121	312865	1.131
312865	314147	0.496
312771	312757	0.139
312757	312857	1.477
312689	312694	0.747
312220	312103	0.301
312236	312220	2.057
314371	314559	0.271
314559	313852	5.255
313846	318528	2.512
312264	318493	0.994
314147	312858	0.543
312858	312782	0.789
318540	314157	0.675
314157	312771	0.565
312856	312854	1.609
312856	315860	1.609
312854	312852	1.599
312854	315861	1.599
312854	316429	1.599
315860	312852	1.599
315860	315861	1.599
315860	316429	1.599
313956	312689	0.756
315879	312689	0.756
312098	314371	6.036
316364	314371	6.036
312103	312010	2.757
314968	316073	2.986
314968	316074	2.986
316073	314955	1.218
316074	314955	1.218
318484	318680	4.066
318451	312139	4.676
312010	313772	4.274
312648	312651	0.182
312648	315842	0.182
315841	312651	0.182
315841	315842	0.182
312651	312233	1.44
312651	315836	1.44
315842	312233	1.44
315842	315836	1.44
314617	314681	1.185
314617	315835	1.185
315837	314681	1.185
315837	315835	1.185
312233	312382	0.628
312233	315838	0.628
315836	312382	0.628
315836	315838	0.628
314501	314617	0.714
314501	315837	0.714
315839	314617	0.714
315839	315837	0.714
312382	312386	0.549
312382	315822	0.549
315838	312386	0.549
315838	315822	0.549
317902	314501	1.278
317902	315839	1.278
317903	314501	1.278
317903	315839	1.278
312386	312388	0.651
312386	315843	0.651
315822	312388	0.651
315822	315843	0.651
312388	317909	0.445
312388	317910	0.445
315843	317909	0.445
315843	317910	0.445
312420	317902	0.448
312420	317903	0.448
315846	317902	0.448
315846	317903	0.448
317909	312421	0.589
317909	315847	0.589
317910	312421	0.589
317910	315847	0.589
317974	312420	0.588
317974	315846	0.588
317998	312420	0.588
317998	315846	0.588
312421	312422	0.888
312421	315849	0.888
315847	312422	0.888
315847	315849	0.888
312425	312513	0.753
312425	315852	0.753
315850	312513	0.753
315850	315852	0.753
312422	312425	0.379
312422	315850	0.379
315849	312425	0.379
315849	315850	0.379
318028	317974	2.099
318028	317998	2.099
318029	317974	2.099
318029	317998	2.099
312513	312514	0.895
312513	315853	0.895
315852	312514	0.895
315852	315853	0.895
312514	312520	0.319
312514	315873	0.319
315853	312520	0.319
315853	315873	0.319
312517	318028	0.96
312517	318029	0.96
315824	318028	0.96
315824	318029	0.96
312520	312523	0.813
312520	315854	0.813
315873	312523	0.813
315873	315854	0.813
318035	312517	1.13
318035	315824	1.13
318036	312517	1.13
318036	315824	1.13
312523	312525	0.587
312523	315855	0.587
315854	312525	0.587
315854	315855	0.587
312525	312527	0.346
312525	315856	0.346
315855	312527	0.346
315855	315856	0.346
313144	318035	0.45
313144	318036	0.45
315858	318035	0.45
315858	318036	0.45
312530	313144	1.233
312530	315858	1.233
315857	313144	1.233
315857	315858	1.233
317895	313144	1.233
317895	315858	1.233
317896	313144	1.233
317896	315858	1.233
312527	312562	1.873
312527	315825	1.873
315856	312562	1.873
315856	315825	1.873
312562	318565	0.348
312562	318566	0.348
315825	318565	0.348
315825	318566	0.348
312564	312530	1.343
312564	315857	1.343
312564	317895	1.343
312564	317896	1.343
315874	312530	1.343
315874	315857	1.343
315874	317895	1.343
315874	317896	1.343
312566	312564	0.941
312566	315874	0.941
315875	312564	0.941
315875	315874	0.941
318565	318575	0.942
318565	318576	0.942
318566	318575	0.942
318566	318576	0.942
318575	313956	0.847
318575	315879	0.847
318576	313956	0.847
318576	315879	0.847
312852	312566	0.73
312852	315875	0.73
315861	312566	0.73
315861	315875	0.73
316429	312566	0.73
316429	315875	0.73
314013	314025	0.252
314025	318076	1.965
318077	313979	2.371
318076	318053	2.881
318052	318077	2.875
318053	314548	5.355
314548	318135	0.586
314548	318736	0.586
318126	318052	5.382
318135	318383	2.183
318736	318383	2.183
