# Supplementary material for: Spatio-temporal causal graph attention network for traffic flow prediction in intelligent transportation systems
Source: PeerJ Comput Sci. 2023 Jul 28;9:e1484. doi: 10.7717/peerj-cs.1484 (PMC10403226; doi:10.7717/peerj-cs.1484)
Supplement: Supplemental Information 2 [file peerj-cs-09-1484-s002.zip › PEMS03.txt]

313344
313349
313438
313450
313487
313493
313512
313551
313552
317752
313658
317814
317815
317842
317843
317852
317853
315804
317861
317862
313772
317869
315822
317870
315823
315824
315826
315827
315828
315825
315830
315831
315833
315834
315835
317884
317885
315836
315837
315838
315841
315842
315839
315843
315846
315847
317895
315849
315850
317896
315852
315853
317902
317903
315854
315855
315856
315858
315860
315861
317909
317910
315857
315866
315867
315872
315873
315874
315875
315879
315880
315882
315883
317933
315886
315887
317934
315891
315892
315894
315895
313846
317947
313852
315900
317948
315901
315904
315903
315907
317956
315908
315910
315911
317960
315913
315914
315915
317974
315927
315938
317998
315955
315969
318022
318028
318029
315982
318035
318036
315993
311903
313951
316001
313956
318053
318052
316009
316018
316019
311930
313979
318076
318077
316032
316045
318102
314013
316063
316064
318113
316073
316074
314025
318126
316084
316085
314036
318135
314042
318142
312010
316114
316118
316129
318179
318180
314121
318218
316174
318236
312098
314147
312103
314157
314165
312132
312133
312134
318282
312139
314217
316271
314230
316279
316280
316281
312188
314241
314248
318354
316314
312220
318366
316328
312233
312236
318383
318401
312264
318412
316364
318421
318432
316387
316388
318443
316399
316400
318451
316414
314371
312326
314379
316429
318484
316438
312343
312346
318493
316451
314419
312382
318528
314433
312386
312388
318540
314446
318550
318551
314460
312420
312421
312422
318565
318566
312425
318575
318576
314485
312439
318586
314491
318593
314501
318599
318611
318612
318620
318626
318632
318636
314548
318649
318650
314559
318656
312513
312514
312517
312520
318665
318666
312523
312525
312527
318674
312530
318680
314598
312562
312564
312566
318711
314617
312570
318721
314625
318736
318742
318744
314652
318753
318764
314668
318772
318773
318775
314681
314689
318787
318788
312648
314697
314698
312651
318800
318801
314711
314712
318815
318816
314730
318832
312689
312694
318844
312745
312757
312771
312782
312804
312807
314876
314877
314886
314899
312852
312854
312856
312857
312858
314909
312865
314923
314936
312895
312896
312898
312900
314955
314968
314982
312940
312942
312944
314994
312946
315006
317064
315017
315030
317081
317088
315042
313000
313003
313005
315054
313010
315060
313035
313037
317139
317141
317143
317146
313055
317157
317166
317168
317171
313080
313082
313111
313114
313132
313144
313159
313166
313172
313178
313184
313190
313197
313204
313339
