# Supplementary material for: Spatio-temporal causal graph attention network for traffic flow prediction in intelligent transportation systems
Source: PeerJ Comput Sci. 2023 Jul 28;9:e1484. doi: 10.7717/peerj-cs.1484 (PMC10403226; doi:10.7717/peerj-cs.1484)
Supplement: Supplemental Information 3 [file peerj-cs-09-1484-s003.zip]

Archive with 2 entries (2 files):
- PEMS08.csv
- PEMS08.npz
