# Supplementary material for: Spatio-temporal causal graph attention network for traffic flow prediction in intelligent transportation systems
Source: PeerJ Comput Sci. 2023 Jul 28;9:e1484. doi: 10.7717/peerj-cs.1484 (PMC10403226; doi:10.7717/peerj-cs.1484)
Supplement: Supplemental Information 3 [file peerj-cs-09-1484-s003.zip › PEMS08.csv]

from	to	cost
9	153	310.6
153	62	330.9
62	111	332.9
111	11	324.2
11	28	336.0
28	169	133.7
138	135	354.7
135	133	387.9
133	163	337.1
163	20	352.0
20	19	420.8
19	14	351.3
14	39	340.2
39	164	350.3
164	167	365.2
167	70	359.0
70	59	388.2
59	58	305.7
58	67	294.4
67	66	299.5
66	55	313.3
55	53	332.1
53	150	278.9
150	61	308.4
61	64	311.4
64	63	243.6
47	65	372.8
65	48	319.4
48	49	309.7
49	54	320.5
54	56	318.3
56	57	297.9
57	68	293.5
68	69	342.5
69	60	318.0
60	17	305.9
17	5	321.4
5	18	402.2
18	22	447.4
22	30	377.5
30	29	417.7
29	21	360.8
21	132	407.6
132	134	386.9
134	136	350.2
123	121	326.3
121	140	385.2
140	118	393.0
118	96	296.7
96	94	398.2
94	86	337.1
86	78	473.8
78	46	353.4
46	152	385.7
152	157	350.0
157	35	354.4
35	77	356.1
77	52	354.2
52	3	357.8
3	16	382.4
16	0	55.7
42	12	335.1
12	139	328.8
139	168	412.6
168	154	337.3
154	143	370.7
143	10	6.3
107	105	354.6
105	104	386.9
104	148	362.1
148	97	316.3
97	101	380.7
101	137	361.4
137	102	365.5
102	24	375.5
24	166	312.2
129	156	256.1
156	33	329.1
33	32	356.5
91	89	405.6
89	147	347.0
147	15	351.7
15	44	339.5
44	41	350.8
41	43	322.6
43	100	338.9
100	83	347.9
83	87	327.2
87	88	321.0
88	75	335.8
75	51	384.8
51	73	391.1
73	71	289.3
31	155	260.0
155	34	320.4
34	128	393.3
145	115	399.4
115	112	328.1
112	8	469.4
8	117	816.2
117	125	397.1
125	127	372.7
127	109	380.5
109	161	355.5
161	110	367.7
110	160	102.0
72	159	342.9
159	50	383.3
50	74	354.1
74	82	350.2
82	81	335.4
81	99	391.6
99	84	354.9
84	13	306.4
13	40	327.4
40	162	413.9
162	108	301.9
108	146	317.8
146	85	376.6
85	90	347.0
26	27	341.6
27	6	359.4
6	149	417.8
149	126	388.0
126	124	384.3
124	7	763.3
7	114	323.1
114	113	351.6
113	116	411.9
116	144	262.0
25	103	350.2
103	23	376.3
23	165	396.4
165	38	381.0
38	92	368.0
92	37	336.3
37	130	357.8
130	106	532.3
106	131	166.5
1	2	371.6
2	4	338.1
4	76	429.0
76	36	366.1
36	158	344.5
158	151	350.1
151	45	358.8
45	93	340.9
93	80	329.9
80	79	384.1
79	95	335.7
95	98	320.9
98	119	340.3
119	120	376.8
120	122	393.1
122	141	428.7
141	142	359.3
30	165	379.6
165	29	41.7
29	38	343.3
65	72	297.9
72	48	21.5
17	153	375.6
153	5	256.3
153	62	330.9
18	6	499.4
6	22	254.0
22	149	185.4
22	4	257.9
4	30	236.8
30	76	307.0
95	98	320.9
98	144	45.1
45	93	340.9
93	106	112.2
162	151	113.6
151	108	192.9
108	45	359.8
146	92	311.2
92	85	343.9
85	37	373.2
13	169	326.2
169	40	96.1
124	13	460.7
13	7	305.5
7	40	624.1
124	169	145.2
169	7	631.5
90	132	152.2
26	32	106.7
9	129	148.3
129	153	219.6
31	26	116.0
26	155	270.7
9	128	142.2
128	153	215.0
153	167	269.7
167	62	64.8
62	70	332.6
124	169	145.2
169	7	631.5
44	169	397.8
169	41	124.0
44	124	375.7
124	41	243.9
41	7	519.4
6	14	289.3
14	149	259.0
149	39	206.9
144	98	45.1
19	4	326.8
4	14	178.6
14	76	299.0
15	151	136.4
151	44	203.1
45	106	260.6
106	93	112.2
20	165	132.5
165	19	289.2
89	92	323.2
92	147	321.9
147	37	48.2
133	91	152.8
91	163	313.6
150	71	221.1
71	61	89.6
78	107	143.9
107	46	236.3
104	147	277.5
147	148	84.7
20	101	201.2
101	19	534.4
19	137	245.5
8	42	759.5
42	117	58.9
44	42	342.3
42	41	102.5
44	8	789.1
8	41	657.4
41	117	160.5
168	167	172.4
167	154	165.2
143	128	81.9
128	10	88.2
118	145	250.6
145	96	85.1
15	152	135.0
152	44	204.6
19	77	320.7
77	14	299.8
14	52	127.6
14	127	314.8
127	39	280.4
39	109	237.0
31	160	116.5
160	155	272.4
133	91	152.8
91	163	313.6
150	71	221.1
71	61	89.6
32	160	107.7
72	162	3274.4
162	13	554.5
162	40	413.9
65	72	297.9
72	48	21.5
13	42	319.8
42	40	40.7
8	42	759.5
42	117	58.9
8	13	450.3
13	117	378.5
117	40	64.0
46	162	391.6
162	152	115.3
152	108	191.4
104	108	375.9
108	148	311.6
148	146	80.0
21	90	396.9
90	132	152.2
101	29	252.3
29	137	110.7
77	22	353.8
22	52	227.8
52	30	186.6
127	18	425.2
18	109	439.1
109	22	135.5
168	17	232.7
17	154	294.2
154	5	166.3
78	107	143.9
107	46	236.3
118	145	250.6
145	96	85.1
